# Supplementary material for: Cell Type-Specific Metabolic Response to Amino Acid Starvation Dictates the Role of Sestrin2 in Regulation of mTORC1
Source: Cells. 2022 Nov 30;11(23):3863. doi: 10.3390/cells11233863 (PMC9736985; doi:10.3390/cells11233863)
Supplement: Supplementary file 1 [file cells-11-03863-s001.zip]

Archive with 1 entries (1 files):
- cells-1922430-supplementary.pdf
